# Supplementary material for: Population-Level Analysis of Personalized Food Recommendation Using Reinforcement Learning
Source: Foods. 2025 Nov 3;14(21):3770. doi: 10.3390/foods14213770 (PMC12608990; doi:10.3390/foods14213770)
Supplement: Supplementary file 1 [file foods-14-03770-s001.zip › Table S1.csv]

plate	tag_1	tag_2	group	innovation	temperature	kcal_m	hc_m	pr_m	lip_m	kcal_l	hc_l	pr_l	lip_l
Arroz con tomate	Arroz		6	0	1	360,06	71,02	8,01	4,88	414,1	81,7	9,2	5,6
Sopa de ave con fideos	vacuno blanca	Pasta	2	0	1	154,08	18,07	12,29	3,63	177,2	20,8	14,15	4,15
Alubias blancas con chorizo	legumbre	vacuno blanca	3	0	1	330,21	52,67	18,74	4,95	379,7	60,6	21,6	5,7
Espinacas rehogadas	Verdura		4	0	1	120,13	9,31	11,47	9,22	138,1	10,7	13,2	10,6
Garbazos con verduras	legumbre	Verdura	3	0	1	350,38	56,15	17,78	13,66	402,9	64,6	20,4	15,7
Patatas en salsa verde	Verdura		3	0	1	181,7	11,36	6,81	27,26	209	13,1	7,8	31,3
Lentejas con verduras	legumbre	Verdura	3	0	1	330,39	53,69	19,08	9,75	379,9	61,7	21,9	11,2
Coditos salteados con champiñón y bacón	Pasta	vacuno blanca	6	1	1	434,7	61,4	12,82	11,63	499,9	70,6	14,7	13,4
Puré de verduras	Verdura		4	0	1	137,47	21,48	5,16	7,8	158,1	24,7	5,9	9
Sopa de pescado con lluvia	Pescado	Pasta	2	0	1	276,95	31,23	21,33	16,76	318,5	35,9	24,5	19,3
Alubias rojas con verdura	legumbre	Verdura	3	0	1	305,91	48,79	17,36	10,32	351,8	56,1	20	11,9
Vainas rehogadas	Verdura		4	0	1	215,64	19,68	20,05	14,23	248	22,6	23,1	16,4
Arroz con salchichas y chorizo	Arroz	vacuno blanca	6	0	1	388,39	57,58	28,35	11,17	446,67	66,24	32,58	12,87
Marmita de sepia	Pescado		2	0	1	380,15	44,38	40,2	10,46	437,13	51,03	46,26	12,06
Macarrones boloñesa	Pasta	vacuno roja	6	1	1	425,51	56,81	34,79	14,79	489,3	65,33	39,98	17,03
Puré de acelgas y espinacas	Verdura		4	0	1	155,57	18,16	12,41	8,32	178,9	20,9	14,3	9,6
Lentejas con chorizo	legumbre	vacuno blanca	3	0	1	276,25	35,75	14,9	8,15	317,7	41,1	17,1	9,4
Arroz tres delicias	Arroz		6	2	1	363	64,5	12	6	417,45	74,175	13,8	6,9
Lentejas con arroz	legumbre	Arroz	3	0	1	394,06	107,85	22,52	14	453,2	124	25,9	16,1
Tallarines salteados estilo oriental	Pasta		6	2	1	299,79	40,92	9,52	24,51	344,8	47,1	10,9	28,2
Porrusalda	Verdura		4	0	1	134,29	20,85	5,51	7,22	154,4	24	6,3	8,3
Paella	Arroz	Pescado	3	0	1	397,13	75,16	14,9	9,23	456,66	86,4	17,1	10,62
Garbazos con chorizo	legumbre	vacuno blanca	3	0	1	380,72	55,2	22,84	17,13	437,8	63,5	26,3	19,7
Sopa de estrellas con pollo y huevo	Pasta	vacuno blanca	6	0	1	338,15	33,82	30,43	9,02	388,9	38,9	35	10,4
Marmitako	Pescado	Verdura	2	0	1	393,06	27,51	48,74	22,01	452	31,6	56,1	25,3
Espaguetis carbonara	Pasta	vacuno blanca	6	1	1	367	37,7	11,7	18,5	422,05	43,36	13,46	21,28
Menestra de verduras	Verdura		4	0	1	169,28	24,76	10,54	7,03	194,7	28,5	12,1	8,1
Arroz con mejillones	Arroz	Pescado	6	0	1	392	81	12	5	450,8	93,15	13,8	5,75
Guisantes rehogados	Verdura		4	0	1	323,44	38	30	12,86	372	43,7	34,5	14,8
Macarrones a la napolitana	Pasta		6	0	1	316,37	64,93	10,2	4,03	363,8	74,7	11,7	4,6
Patatas a la riojana	Verdura	vacuno blanca	3	0	1	288	21,3	11,4	16,5	331,2	24,5	13,11	18,98
