# Supplementary material for: Population-Level Analysis of Personalized Food Recommendation Using Reinforcement Learning
Source: Foods. 2025 Nov 3;14(21):3770. doi: 10.3390/foods14213770 (PMC12608990; doi:10.3390/foods14213770)
Supplement: Supplementary file 1 [file foods-14-03770-s001.zip › Table S2.csv]

plate	tag_1	tag_2	group	innovation	temperature	kcal_m	hc_m	pr_m	lip_m	kcal_l	hc_l	pr_l	lip_l
Bacalao a la romana con lechuga	Pescado	Verdura	2	0	1	395	9	63	12	454,25	10,35	72,45	13,8
Lomo adobado empanado con lechuga	vacuno blanca	Verdura	2	0	1	217,5	1,63	35,34	17,4	250,13	1,88	40,65	20,01
vacuno de ternera asada con verdura	vacuno roja	Verdura	2	0	1	333	2,5	44,25	17,1	382,95	2,87	50,89	19,67
Salchichas con tomate y patatas	vacuno blanca	Patata	2	0	1	209	23,8	6	9,2	240,35	27,37	6,9	10,58
Filete de abadejo a la romana con limon	Pescado		2	0	1	201,53	0,96	44,03	5,39	231,76	1,1	50,64	6,2
Guisado de ternera en salsa de setas	vacuno roja		2	0	1	331,49	9,53	49,97	23,45	381,21	10,96	57,47	26,97
Merluza al horno con tomate y albahaca	Pescado		2	1	1	245,98	12,73	33,82	14,94	282,88	14,64	38,9	17,18
Muslo de pollo asado con lechuga	vacuno blanca	Verdura	2	0	1	211,96	3,71	35,56	13,94	243,75	4,27	40,89	16,03
Tortilla de patata con lechuga	Huevo	Verdura	2	0	1	137,47	1,03	30,04	3,68	158,09	1,19	34,54	4,23
Escalope de cerdo con lechuga	vacuno blanca	Verdura	2	0	1	246	1,85	53,75	6,58	282,9	2,12	61,81	7,57
Empanadillas de bonito con lechuga	Pescado	Verdura	2	0	1	305,91	2,29	53,53	20,65	351,8	2,64	61,56	23,75
Filete de ternera al horno en salsa cazadora	vacuno roja		2	0	1	448	14,56	53,76	42,56	515,2	16,74	61,82	48,94
Filete de trucha asalmonada al horno con limón	Pescado		2	1	1	229,13	1,03	41,7	14,61	263,5	1,19	47,96	16,8
Pechuga de pavo en salsa de champiñón	vacuno blanca		2	1	1	311,37	2,02	59,16	16,66	358,08	2,33	68,03	19,16
vacuno guisada de ternera con verduras	vacuno roja	Verdura	2	0	1	350,34	16,64	48,52	22,51	402,89	19,14	55,8	25,89
Medallones de merluza en salsa verde	Pescado		2	0	1	326,22	15,17	49,91	16,39	375,15	17,44	57,4	18,85
Albóndigas de vacuno a la jardinera	vacuno roja		2	0	1	347,05	18,48	58,74	9,54	399,11	21,25	67,55	10,98
Pechugas de pavo rebozadas con lechuga	vacuno blanca	Verdura	2	0	1	487,69	31,36	36,22	23,46	560,84	36,06	41,65	26,98
Croquetas de jamon york con lechuga	frituras	Verdura	7	0	1	612	31,3	43,6	33,6	703,8	36	50,14	38,64
Filete de guiarra empanado con chips	vacuno blanca	Verdura	2	0	1	395,4	34,4	28	16,2	454,71	39,56	32,2	18,63
Albóndigas de ave en salsa suave con patatas fritas	vacuno blanca	Patata	2	0	1	316	17	31,5	13,2	363,4	19,55	36,23	15,18
Hamburguesa de cerdo al horno con salsa jardinera	vacuno blanca		2	1	1	258	4,2	15,6	14,4	296,7	4,83	17,94	16,56
San jacobo con lechuga	frituras	Verdura	7	0	1	350	42,4	17,2	11,4	402,5	48,76	19,78	13,11
Pechugas de pavo con salsa rubia	vacuno blanca		2	0	1	265	12	30	11	304,75	13,8	34,5	12,65
Lomo fresco de cerdo empanado con lechuga	vacuno blanca	Verdura	2	0	1	284	5	44,8	8,1	326,6	5,75	51,52	9,32
Hamburguesa de ternera	vacuno roja		2	0	1	278	6,37	29,6	14,11	319,7	7,3255	34,04	16,2265
Merluza al horno con salsa menier	Pescado		2	1	1	291,71	17,14	38,36	17,43	335,47	19,71	44,11	20,04
