# Supplementary material for: Population-Level Analysis of Personalized Food Recommendation Using Reinforcement Learning
Source: Foods. 2025 Nov 3;14(21):3770. doi: 10.3390/foods14213770 (PMC12608990; doi:10.3390/foods14213770)
Supplement: Supplementary file 1 [file foods-14-03770-s001.zip › Table S3.csv]

plate	tag_1	tag_2	group	innovation	temperature	kcal_m	hc_m	pr_m	lip_m	kcal_l	hc_l	pr_l	lip_l
Platano	Fruta	nan	5	0	0	89,53	20,905255	1,208655	0,119373333	89,53	20,905255	1,208655	0,119373333
Yogurt de sabores	Lacteo	nan	1	0	0	84,85	14,891175	3,98795	1,037055556	84,85	14,891175	3,98795	1,037055556
Manzana	Fruta	nan	5	0	0	88,02	21,278835	0,550125	0,07824	88,02	21,278835	0,550125	0,07824
Flan de vainilla	Lacteo	nan	1	0	0	109,8	22,0149	3,48615	0,8662	109,8	22,0149	3,48615	0,8662
Mandarina	Fruta	nan	5	0	0	40,91	9,2149775	0,8182	0,086365556	40,91	9,2149775	0,8182	0,086365556
Pera	Fruta	nan	5	0	0	88,94	20,98984	0,71152	0,237173333	88,94	20,98984	0,71152	0,237173333
Naranja	Fruta	nan	5	0	0	58,84	13,04777	1,20622	0,202671111	58,84	13,04777	1,20622	0,202671111
Natillas	Lacteo	nan	1	0	0	225	37,5	5,1	5,7	225	37,5	5,1	5,7
Fresa	Fruta	nan	5	0	0	68,48	14,60336	1,4552	0,471751111	68,48	14,60336	1,4552	0,471751111
Quesitoo y membrillo	Lacteo	Fruta	1	0	0	251	23,9	9	13,3	251	23,9	9	13,3
Actimel	Lacteo	nan	1	0	0	94	18,5885	3,1725	0,772888889	94	18,5885	3,1725	0,772888889
Mango	Fruta	nan	5	1	0	150,15	35,88585	1,1636625	0,2002	150,15	35,88585	1,1636625	0,2002
Cerezas	Fruta	nan	5	0	0	107,36	24,47808	1,44936	0,405582222	107,36	24,47808	1,44936	0,405582222
Melocotón	Fruta	nan	5	0	0	39,3	9,1176	0,60915	0,043666667	39,3	9,1176	0,60915	0,043666667
Nactarina	Fruta	nan	5	0	0	75,126	14,35	1,44	0,44	75,126	14,35	1,44	0,44
Yogurt griego	Lacteo	nan	1	0	0	191	20,4	4,1	10,8	191	20,4	4,1	10,8
